# Supplementary material for: Reproductive Trade-Offs in Culex pipiens: Effects of CYV Infection and Delayed Mating
Source: Insects. 2025 Mar 1;16(3):252. doi: 10.3390/insects16030252 (PMC11943457; doi:10.3390/insects16030252)
Supplement: Supplementary file 1 [file insects-16-00252-s001.zip]

Archive with 5 entries (5 files):
- Supplementary Table S1_Raw data oviposition assay_CYV infection.xlsx
- Supplementary Table S2_qPCR CYV quantification.xlsx
- Supplementary Table S3_CYV effect.xlsx
- Supplementary Table S4_Raw data oviposition assay_Cm vs. Cq.xlsx
- Supplementary Table S5_BCA_Raw data.xlsx
