# Supplementary material for: Reproductive Trade-Offs in Culex pipiens: Effects of CYV Infection and Delayed Mating
Source: Insects. 2025 Mar 1;16(3):252. doi: 10.3390/insects16030252 (PMC11943457; doi:10.3390/insects16030252)
Supplement: Supplementary file 1 [file insects-16-00252-s001.zip › Supplementary Table S1_Raw data oviposition assay_CYV infection.xlsx]

## Sheet: Tabelle1
Cx. pipiens biotype molestus
0 dpi	medium-injected				CYV-injected					3 dpi	medium-injected				CYV-injected					5 dpi	medium-injected				CYV-injected
replicate	female nr.	egg raft	larvae	dead female	female nr.	egg raft	larvae	dead female		replicate	female nr.	egg raft	larvae	dead female	female nr.	egg raft	larvae	dead female		replicate	female nr.	egg raft	larvae	dead female	female nr.	egg raft	larvae	dead female
1	1	yes	yes	no	1	yes	yes	no		1	1	yes	yes	no	1	yes	yes	no		1	1	no	no	no	1	no	no	no
	2	no	no	no	2	yes	yes	no			2	yes	yes	no	2	no	no	no			2	no	no	no	2	yes	yes	no
	3	yes	yes	no	3	yes	yes	no			3	no	no	no	3	yes	yes	no			3	no	no	no	3	no	no	no
	4	no	no	no	4	yes	yes	no			4	no	no	no	4	no	no	no			4	yes	yes	no	4	yes	no	no
	5	no	no	no	5	yes	yes	no			5	no	no	no	5	yes	yes	no			5	no	no	no	5	yes	no	no
	6	yes	yes	no	6	yes	yes	no			6	yes	yes	no	6	no	no	no			6	yes	yes	no	6	no	no	no
	7	yes	yes	no	7	yes	yes	no			7	no	no	no	7	no	no	no			7	yes	yes	no	7	yes	yes	no
	8	yes	yes	no	8	yes	yes	no			8	yes	yes	no	8	no	no	no			8	yes	no	no	8	no	no	yes
	9	yes	yes	no	9	no	no	no			9	no	no	no	9	no	no	no			9	no	no	no	9	yes	no	no
	10	no	no	no	10	no	no	no			10	no	no	no	10	yes	yes	no			10	yes	yes	no	10	no	no	no
	11	yes	yes	no	11	yes	yes	no			11	yes	no	no	11	yes	yes	no			11	yes	yes	no	11	no	no	yes
	12	yes	yes	no	12	yes	yes	no			12	no	no	no	12	yes	yes	no			12	no	no	no	12	no	no	yes
	13	yes	yes	no	13	yes	yes	no			13	no	no	no	13	no	no	no			13	no	no	no	13	no	no	no
	14	no	no	no	14	yes	yes	no			14	no	no	no	14	no	no	yes			14	yes	yes	no	14	no	no	no
	15	yes	yes	no	15	yes	yes	no			15	yes	yes	no	15	yes	yes	no			15	yes	yes	no	15	no	no	no
2	1	yes	yes	no	1	yes	yes	no		2	1	yes	yes	no	1	no	no	no		2	1	yes	yes	no	1	yes	yes	no
	2	yes	yes	no	2	yes	yes	no			2	no	no	no	2	no	no	no			2	no	no	no	2	yes	yes	no
	3	yes	yes	no	3	yes	yes	no			3	yes	no	no	3	no	no	yes			3	yes	yes	no	3	yes	no	no
	4	yes	yes	no	4	yes	yes	no			4	yes	yes	no	4	no	no	no			4	no	no	no	4	yes	yes	no
	5	yes	yes	no	5	no	no	no			5	no	no	no	5	no	no	yes			5	yes	yes	no	5	yes	no	no
	6	yes	yes	no	6	yes	yes	no			6	no	no	no	6	no	no	yes			6	no	no	no	6	yes	no	no
	7	yes	yes	no	7	yes	yes	no			7	no	no	no	7	no	no	no			7	no	no	no	7	no	no	no
	8	yes	yes	no	8	yes	yes	no			8	no	no	no	8	yes	no	no			8	no	no	no	8	no	no	no
	9	yes	yes	no	9	yes	yes	no			9	no	no	no	9	no	no	yes			9	yes	yes	no	9	no	no	no
	10	yes	yes	no	10	yes	yes	no			10	yes	no	no	10	no	no	no			10	yes	yes	no	10	no	no	yes
	11	yes	yes	no	11	yes	yes	no			11	yes	no	no	11	no	no	no			11	no	no	no	11	yes	no	no
	12	yes	yes	no	12	yes	yes	no			12	no	no	no	12	yes	yes	no			12	yes	yes	no	12	no	no	no
	13	yes	yes	no	13	yes	no	no			13	no	no	no	13	no	no	no			13	no	no	no	13	no	no	no
	14	yes	yes	no	14	yes	yes	no			14	no	no	no	14	no	no	no			14	no	no	no	14	no	no	no
	15	yes	yes	no	15	yes	yes	no			15	yes	yes	no	15	yes	yes	no			15	no	no	no	15	no	no	no
3	1	yes	yes	no	1	yes	yes	no		3	1	yes	yes	no	1	no	no	no		3	1	no	no	no	1	yes	no	no
	2	yes	yes	no	2	yes	yes	no			2	no	no	no	2	no	no	no			2	no	no	no	2	yes	yes	no
	3	yes	yes	no	3	yes	yes	no			3	yes	yes	no	3	no	no	yes			3	no	no	no	3	no	no	no
	4	yes	yes	no	4	yes	yes	no			4	no	no	no	4	yes	yes	no			4	yes	yes	no	4	no	no	no
	5	yes	yes	no	5	yes	yes	no			5	yes	yes	no	5	yes	yes	no			5	no	no	no	5	yes	yes	no
	6	yes	yes	no	6	no	no	no			6	yes	yes	no	6	no	no	yes			6	yes	yes	no	6	no	no	no
	7	yes	yes	no	7	yes	yes	no			7	no	no	no	7	yes	yes	no			7	no	no	no	7	no	no	no
	8	yes	yes	no	8	no	no	no			8	yes	yes	no	8	no	no	no			8	yes	no	no	8	yes	yes	no
	9	yes	yes	no	9	yes	yes	no			9	no	no	no	9	no	no	no			9	yes	no	no	9	yes	yes	no
	10	yes	yes	no	10	yes	yes	no			10	yes	yes	no	10	no	no	no			10	yes	no	no	10	yes	yes	no
	11	yes	yes	no	11	yes	yes	no			11	no	no	no	11	no	no	no			11	yes	no	no	11	no	no	no
	12	yes	yes	no	12	yes	yes	no			12	yes	yes	no	12	no	no	no			12	yes	yes	no	12	yes	yes	no
	13	yes	yes	no	13	yes	no	no			13	yes	yes	no	13	yes	no	no			13	yes	yes	no	13	yes	no	no
	14	yes	yes	no	14	yes	yes	no			14	no	no	no	14	yes	yes	no			14	yes	yes	no	14	yes	no	no
	15	yes	yes	no	15	yes	yes	no			15	yes	yes	no	15	yes	yes	no			15	no	no	no	15	no	no	no
Cx. pipiens quinquefasciatus			females died before join-up with males
0 dpi	medium-injected					CYV-injected						3 dpi	medium-injected					CYV-injected						5 dpi	medium-injected					CYV-injected
replicate	female nr.	blood meal	egg raft	larvae	dead female	female nr.	blood meal	egg raft	larvae	dead female		replicate	female nr.	blood meal	egg raft	larvae	dead female	female nr.	blood meal	egg raft	larvae	dead female		replicate	female nr.	blood meal	egg raft	larvae	dead female	female nr.	blood meal	egg raft	larvae	dead female
1	1	yes	yes	no	yes	1	yes	no	no	yes		1	1	yes	yes	yes	no	1	yes	yes	yes	no		1	1	yes	no	no	yes
	2	yes	no	no	yes	2	yes	no	no	yes			2	yes	yes	yes	no	2	yes	no	no	no
	3	yes	no	no	no	3	yes	yes	yes	no			3	yes	yes	no	yes	3	yes	yes	no	no
	4	yes	no	no	no	4	yes	yes	no	no			4	yes	yes	yes	no	4	yes	no	no	yes
	5	yes	no	no	yes	5	yes	yes	yes	no			5	yes	yes	no	yes	5	yes	yes	yes	no
	6	yes	no	no	yes	6	yes	no	no	no			6	yes	no	no	yes	6	yes	no	no	yes
	7	yes	no	no	no	7	yes	yes	no	yes			7	yes	yes	yes	no	7	yes	yes	yes	no
	8	yes	yes	yes	no	8	yes	no	no	no			8	yes	yes	yes	no	8	yes	no	no	yes
	9	yes	yes	no	yes	9	yes	no	no	yes			9	yes	yes	yes	no	9	yes	yes	no	yes
	10	yes	no	no	no	10	yes	yes	no	no			10	yes	yes	yes	no	10	yes	yes	yes	no
	11	yes	no	no	yes	11	yes	yes	no	no			11	yes	yes	yes	no	11	yes	yes	yes	no
	12	yes	no	no	yes	12	yes	yes	yes	no			12	yes	yes	yes	no	12	yes	yes	no	no
	13	yes	no	no	no	13	yes	no	no	no			13	yes	no	no	no
	14	yes	yes	no	no	14	yes	no	no	no			14	yes	no	no	no
	15	yes	yes	yes	no								15	yes	no	no	no
2	1	yes	no	no	no	1	yes	no	no	no		2	1	yes	yes	yes	no	1	yes	yes	yes	no		2	1	yes	no	no	no	1	yes	yes	yes	no
	2	yes	no	no	yes	2	yes	yes	yes	no			2	yes	yes	yes	no	2	yes	no	no	yes			2	yes	no	no	no	2	yes	no	no	no
	3	yes	no	no	no	3	yes	yes	yes	no			3	yes	yes	yes	no	3	yes	yes	yes	no			3	yes	no	no	no	3	yes	yes	yes	no
	4	yes	yes	yes	no	4	yes	no	no	no			4	yes	no	no	no	4	yes	yes	yes	no			4	yes	yes	yes	no	4	yes	yes	yes	no
	5	yes	yes	no	no	5	yes	yes	yes	no			5	yes	no	no	no	5	yes	yes	yes	no			5	yes	yes	yes	no	5	yes	yes	yes	no
	6	yes	yes	yes	no	6	yes	yes	no	yes			6	yes	yes	yes	no	6	yes	yes	yes	yes			6	yes	yes	yes	no	6	yes	yes	no	no
	7	yes	no	no	no	7	yes	yes	yes	no			7	yes	yes	yes	no	7	yes	yes	no	no			7	yes	yes	yes	no	7	yes	no	no	no
	8	yes	no	no	no	8	yes	yes	yes	no			8	yes	yes	yes	no	8	yes	yes	yes	no			8	yes	yes	yes	no	8	yes	yes	yes	no
	9	yes	yes	yes	no	9	yes	yes	yes	no			9	yes	yes	yes	no	9	yes	yes	yes	no			9	yes	yes	yes	no	9	yes	no	no	no
	10	yes	no	no	no	10	yes	yes	yes	no			10	yes	yes	yes	no	10	yes	yes	yes	yes			10	yes	no	no	no	10	yes	no	no	no
	11	yes	no	no	no	11	yes	yes	yes	no			11	yes	no	no	no								11	yes	yes	yes	no	11	no
	12	yes	no	no	yes	12	yes	yes	yes	no			12	yes	yes	yes	no								12	yes	yes	no	no	12	yes	no	no	no
	13	yes	no	no	no	13	yes	no	no	yes			13	yes	yes	yes	yes								13	yes	yes	no	yes	13	yes	no	no	no
	14	yes	yes	yes	no	14	yes	no	no	no			14	yes	yes	yes	no								14	yes	yes	yes	no
	15	yes	yes	yes	no																				15	yes	no	no	no
3	1	yes	no	no	yes	1	yes	no	no	yes		3	1	yes	yes	no	no	1	yes	yes	no	no		3	1	yes	no	no	no
	2	yes	no	no	yes	2	yes	no	no	yes			2	yes	no	no	no	2	yes	no	no	no			2	yes	no	no	no
	3	yes	yes	yes	no	3	yes	no	no	no			3	yes	no	no	no	3	yes	no	no	no			3	yes	no	no	no
	4	yes	yes	yes	no	4	yes	no	no	no			4	yes	yes	no	no	4	yes	yes	no	yes			4	yes	no	no	yes
	5	yes	yes	yes	no	5	yes	no	no	no			5	yes	no	no	no	5	yes	no	no	no
	6	yes	yes	yes	no	6	yes	no	no	yes			6	yes	no	no	yes	6	yes	no	no	no
	7	yes	no	no	no								7	yes	no	no	no	7	yes	no	no	yes
													8	yes	no	no	no	8	yes	no	no	no
													9	yes	no	no	no	9	yes	no	no	yes
													10	yes	yes	yes	no	10	yes	no	no	no
													11	yes	yes	yes	no
													12	yes	yes	no	no
													13	yes	no	no	yes
													14	yes	no	no	no
													15	yes	no	no	yes
4	1	yes	no	no	no	1	yes	yes	yes	no		4	1	yes	no	no	no	1	yes	no	no	no		4	1	yes	no	no	no	1	yes	no	no	no
	2	yes	yes	yes	no	2	yes	yes	no	no			2	yes	no	no	no	2	yes	yes	no	no			2	yes	no	no	no	2	yes	no	no	no
	3	yes	no	no	no	3	yes	yes	yes	no								3	yes	yes	no	no			3	yes	no	no	no	3	yes	no	no	no
	4	yes	yes	yes	no	4	yes	yes	no	no								4	yes	yes	yes	no			4	yes	no	no	no	4	no
	5	yes	no	no	yes	5	yes	yes	yes	no								5	yes	no	no	yes			5	yes	no	no	no	5	yes	no	no	no
	6	yes	yes	no	yes	6	yes	no	no	no								6	yes	no	no	yes			6	yes	no	no	no	6	yes	no	no	no
	7	yes	no	no	no	7	yes	no	no	no															7	yes	no	no	no	7	yes	no	no	no
						8	yes	no	no	no															8	yes	no	no	no	8	yes	no	no	no
						9	yes	no	no	yes															9	yes	no	no	no	9	yes	no	no	no
						10	yes	yes	yes	no															10	yes	no	no	no	10	yes	no	no	no
																									11	yes	no	no	no	11	yes	no	no	no
																									12	no				12	yes	no	no	no
																									13	yes	no	no	no	13	yes	yes	yes	no
																									14	yes	no	no	no	14	yes	no	no	no
																									15	yes	no	no	no	15	yes	no	no	no
												5	1	yes	no	no	no	1	yes	no	no	no			16	yes	no	no	no	16	yes	yes	yes	no
													2	yes	yes	yes	no	2	yes	yes	yes	yes			17	yes	no	no	no	17	yes	yes	yes	no
													3	yes	yes	yes	no	3	yes	yes	yes	no			18	yes	no	no	no	18	yes	no	no	no
													4	yes	yes	yes	no	4	yes	yes	yes	no			19	yes	yes	yes	no	19	yes	no	no	no
													5	yes	no	no	no	5	yes	no	no	yes			20	yes	no	no	no	20	yes	no	no	yes
													6	yes	yes	yes	no	6	yes	no	no	no			21	yes	yes	yes	no	21	yes	no	no	no
													7	yes	yes	yes	no	7	yes	no	no	no			22	yes	no	no	no	22	yes	yes	yes	no
																		8	yes	no	no	no			23	yes	yes	yes	no	23	yes	no	no	no
																		9	yes	yes	yes	no			24	yes	no	no	no	24	yes	no	no	no
																		10	yes	yes	yes	no			25	yes	yes	yes	no	25	yes	yes	yes	no
																		11	yes	no	no	no			26	yes	yes	yes	no	26	yes	no	no	no
																		12	yes	yes	yes	no			27	yes	no	no	no	27	yes	yes	yes	no
																		13	yes	yes	yes	no			28	yes	no	no	yes	28	yes	yes	yes	yes
																		14	yes	no	no	no			29	yes	yes	yes	no	29	yes	no	no	no
																		15	yes	yes	yes	no			30	yes	no	no	no	30	yes	no	no	no
																		16	yes	yes	yes	no			31	yes	no	no	no	31	yes	yes	yes	no
																		17	yes	yes	yes	no			32	yes	no	no	no	32	yes	yes	yes	no
																		18	yes	yes	no	no			33	yes	yes	yes	no	33	yes	no	no	no
																		19	yes	yes	yes	no			34	yes	no	no	no	34	yes	yes	yes	no
																		20	yes	yes	yes	no			35	yes	no	no	no	35	yes	no	no	no
																		21	yes	yes	yes	no			36	yes	no	no	no
																		22	yes	yes	no	yes			37	yes	no	no	no
																		23	yes	yes	yes	no			38	yes	no	no	no
																		24	yes	yes	yes	no			39	yes	no	no	no
																		25	yes	yes	no	no			40	yes	yes	yes	no
																		26	yes	yes	yes	no			41	yes	no	no	no
																		27	yes	no	no	no			42	yes	yes	yes	no
																		28	yes	yes	yes	no			43	yes	no	no	no
																		29	yes	yes	yes	no			44	yes	no	no	no
																		30	yes	no	no	no			45	yes	yes	yes	no
																		31	yes	yes	yes	no			46	yes	yes	yes	no
																		32	yes	yes	yes	no			47	yes	yes	yes	no
																									48	yes	no	no	no
																									49	yes	yes	yes	no
																									50	yes	yes	yes	no
																									51	yes	no	no	no
																									52	yes	no	no	no
																									53	yes	yes	yes	no
																									54	yes	yes	yes	no
																									55	yes	no	no	no
																									56	yes	no	no	no
																									57	yes	yes	yes	no
																									58	yes	no	no	no
																									59	yes	no	no	no
																									60	yes	no	no	no
