# Supplementary material for: Reproductive Trade-Offs in Culex pipiens: Effects of CYV Infection and Delayed Mating
Source: Insects. 2025 Mar 1;16(3):252. doi: 10.3390/insects16030252 (PMC11943457; doi:10.3390/insects16030252)
Supplement: Supplementary file 1 [file insects-16-00252-s001.zip › Supplementary Table S2_qPCR CYV quantification.xlsx]

## Sheet: Tabelle1
Cx. pipiens quinquefasciatus					Cx. pipiens biotype molestus
Name	Cq (∆R)	Quantity (copies)	days after injection		Name	Cq (∆R)	Quantity (copies)	days after injection
Cq 3 dpi Repl.4 W6	29.87	18168	17		Cm 3 dpi Repl.3 W12	14.45	5.61778e+08	8
Cq 0 dpi Repl.3 W5	29.57	22099.6	20		Cm 5 dpi Repl.2 W9	18.21	4.50967e+07	14
Cq 0 dpi Repl.2 W13	27.19	109074	3		Cm 3 dpi Repl.3 W9	16.02	1.96571e+08	8
Cq 0 dpi Repl.3 W1	28.44	47126.4	4		Cm 5 dpi Repl.2 W8	17.18	9.00145e+07	14
Cq 0 dpi Repl.1 W5	28.79	37393.5	8		Cm 3 dpi Repl.3 W7	15.94	2.06509e+08	7
Cq 3 dpi Repl.1 W12	22.25	3.00751e+06	19		Cm 5 dpi Repl.2 W14	31.73	5214.73	14
Cq 3 dpi Repl.2 W3	27.38	96003.2	9		Cm 3 dpi Repl.3 W2	14.41	5.78209e+08	8
Cq 3 dpi Repl.3 W8	33.88	1231.4	21		Cm 3 dpi Repl.1 W6	35.34	461.316	13
Cq 0 dpi Repl.3 W6	31.82	4902.67	10		Cm 3 dpi Repl.3 W6	16.76	1.19741e+08	8
Cq 3 dpi Repl.5 W29	26.04	236222	10		Cm 0 dpi Repl.3 W8	33.44	1656.95	10
Cq 0 dpi Repl.1 W10	33.94	1184.95	17		Cm 3 dpi Repl.3 W1	33.52	1569.54	8
Cq 0 dpi Repl.1 W14	35.24	494.495	17		Cm 0 dpi Repl.3 W3	19.93	1.42233e+07	10
Cq 5 dpi Repl.4 W16	29	32384.6	14		Cm 3 dpi Repl.3 W3	33.97	1156.18	7
Cq 3 dpi Repl.3 W3	29.17	28898.4	21		Cm 0 dpi Repl.3 W6	27.89	68272	10
Cq 0 dpi Repl.2 W5	31.25	7174.74	9		Cm 3 dpi Repl.3 W13	17.21	8.82881e+07	7
Cq 5 dpi Repl.4 W30	23.09	1.7141e+06	21		Cm 5 dpi Repl.2 W11	16.58	1.34345e+08	14
Cq 5 dpi Repl.4 W11	29.78	19299.6	21
Cq 0 dpi Repl.3 W2	27.49	89618.5	4
