# Supplementary material for: Reproductive Trade-Offs in Culex pipiens: Effects of CYV Infection and Delayed Mating
Source: Insects. 2025 Mar 1;16(3):252. doi: 10.3390/insects16030252 (PMC11943457; doi:10.3390/insects16030252)
Supplement: Supplementary file 1 [file insects-16-00252-s001.zip › Supplementary Table S3_CYV effect.xlsx]

## Sheet: Tabelle1
CYV effect
Species	days post injection (dpi)	Treatment	Egg laying rate per female	Larval hatch rate per egg laid	Dead females	Bloodmeal uptake rate	Reproductive success
Cq	0	Medium	40 % (18/45)	72,2 % (13/18)	28,9 % (13/45)	100 % (45/45)	28,9 % (13/45)
		CYV	52,3 % (23/44)	69,6 % (16/23)	22,7 % (10/44)	100 % (44/44)	36,4 % (16/44)
	3	Medium	60,4 % (32/53)	84,4 % (27/32)	13,2 % (7/53)	100 % (53/53)	50,9 % (27/53)
		CYV	62,9 % (44/70)	75 % (33/44)	18,6 % (13/70)	100 % (70/70)	47,1 % (33/79)
	5	Medium	88,8 % (71/79)	95,8 % (68/71)	13,8 % (11/80)	98,8 % (79/80)	85 % (68/79)
		CYV	85,4 % (41/46)	95,1 % (39/41)	20,8 % (10/48)	95,8 % (46/48)	81,3 % (39/46)
Cm	0	Medium	88,9 % (40/45)	100 % (40/40)	0 % (0/45)		88,9 % (40/45)
		CYV	88,9 % (40/45)	95 % (38/40)	0 % (0/45)		84,4 % (38/45)
	3	Medium	46,7 % (21/45)	81 % (17/21)	0 % (0/45)		37,8 % (17/45)
		CYV	35,6 % (16/45)	87,5 % (14/16)	15,6 % (7/45)		31,1 % (14/45)
	5	Medium	54,8 % (23/45)	78,3 % (18/23)	0 % (0/45)		40 % (18/45)
		CYV	44,1 % (21/45)	52,4 % (11/21)	8,9 % (4/45)		24,4 % (11/45)
Cq	0	Medium	40	72.2	28.9	100	28.9
		CYV	52.3	69.6	22.7	100	36.4
	3	Medium	60.4	84.4	13.2	100	50.9
		CYV	62.9	75	18.6	100	47.1
	5	Medium	88.8	95.8	13.8	98.8	85
		CYV	85.4	95.1	20.8	95.8	81.3
		Mean
		CYV	66.8667	79.9	20.7	98.6	54.9333
		Medium	63.0667	84.1333	18.6333	99.6	54.9333
Cm	0	Medium	88.9	100	0		88.9
		CYV	88.9	95	0		84.4
	3	Medium	46.7	81	0		37.8
		CYV	35.6	87.5	15.6		31.1
	5	Medium	54.8	78.3	0		40
		CYV	44.1	52.4	8.9		24.4
		Mean
		CYV	63.4667	86.4333	0		55.5667
		Medium	62.25	91.25	7.8		57.75
