# Supplementary material for: Reproductive Trade-Offs in Culex pipiens: Effects of CYV Infection and Delayed Mating
Source: Insects. 2025 Mar 1;16(3):252. doi: 10.3390/insects16030252 (PMC11943457; doi:10.3390/insects16030252)
Supplement: Supplementary file 1 [file insects-16-00252-s001.zip › Supplementary Table S4_Raw data oviposition assay_Cm vs. Cq.xlsx]

## Sheet: Tabelle1
0 dpe	Cx. pipiens biotype molestus				Cx. pipiens quinquefasciatus						3 dpe	Cx. pipiens biotype molestus				Cx. pipiens quinquefasciatus						5 dpe	Cx. pipiens biotype molestus				Cx. pipiens quinquefasciatus
replicate	female nr.	egg raft	larvae	dead female	female nr.	blood meal	egg raft	larvae	dead female		replicate	female nr.	egg raft	larvae	dead female	female nr.	blood meal	egg raft	larvae	dead female		replicate	female nr.	egg raft	larvae	dead female	female nr.	blood meal	egg raft	larvae	dead female
1	1	no	no	no	1	yes	yes	yes	no		1	1	yes	no	yes	1	yes	no	no	no		1	1	no	no	no	1	yes	yes	yes	no
	2	yes	yes	no	2	yes	yes	no	no			2	yes	yes	no	2	yes	yes	no	no			2	no	no	no	2	yes	yes	yes	no
	3	no	no	yes	3	yes	yes	yes	no			3	no	no	no	3	yes	no	no	no			3	no	no	no	3	yes	no	no	no
	4	yes	yes	no	4	yes	yes	no	no			4	yes	yes	no	4	yes	yes	yes	no			4	no	no	no	4	yes	yes	yes	no
	5	yes	yes	no	5	yes	no	no	no			5	yes	no	no	5	yes	yes	yes	no			5	no	no	no	5	yes	no	no	no
	6	yes	yes	no	6	yes	no	no	yes			6	yes	yes	no	6	yes	yes	yes	no			6	no	no	no	6	yes	yes	yes	no
	7	yes	yes	no	7	yes	yes	no	no			7	yes	yes	no	7	yes	no	no	no			7	no	no	no	7	yes	yes	yes	no
	8	yes	yes	no	8	yes	no	no	no			8	no	no	no	8	yes	no	no	no			8	no	no	yes	8	yes	yes	yes	no
	9	yes	yes	no	9	yes	yes	yes	no			9	no	no	no	9	yes	no	no	no			9	no	no	no	9	yes	no	no	no
	10	yes	yes	no	10	yes	no	no	no			10	no	no	no	10	yes	yes	yes	no			10	yes	no	no	10	yes	no	no	no
	11	yes	yes	no	11	yes	no	no	no			11	yes	no	yes	11	yes	yes	yes	no			11	no	no	no	11	yes	no	no	no
	12	yes	yes	no	12	yes	yes	yes	no			12	yes	yes	no	12	yes	yes	yes	no			12	no	no	no	12	no
	13	yes	yes	no	13	yes	yes	no	no			13	no	no	yes	13	yes	yes	no	no			13	yes	yes	no	13	no
	14	yes	yes	no	14	yes	no	no	no			14	yes	yes	no	14	yes	yes	yes	no			14	no	no	no	14	yes	yes	yes	no
	15	yes	yes	no	15	yes	no	no	no			15	no	no	yes	15	yes	yes	yes	no			15	no	no	no	15	yes	no	no	no
2	1	yes	yes	no	1	yes	yes	yes	no							16	yes	yes	yes	no		2	1	no	no	no	1	yes	yes	yes	no
	2	yes	yes	no	2	yes	yes	no	no		2	1	yes	yes	no	1	yes	yes	yes	no			2	no	no	no	2	yes	yes	yes	no
	3	no	no	no	3	yes	yes	no	no			2	yes	yes	no	2	yes	yes	yes	no			3	no	no	yes	3	yes	yes	yes	no
	4	no	no	no	4	yes	yes	yes	no			3	yes	yes	no	3	yes	yes	yes	no			4	no	no	yes	4	yes	no	no	no
	5	yes	yes	no	5	yes	no	no	yes			4	no	no	no	4	yes	yes	yes	no			5	no	no	yes	5	yes	yes	yes	no
	6	yes	yes	no	6	yes	yes	yes	yes			5	yes	yes	no	5	yes	yes	yes	no			6	no	no	no	6	yes	no	no	no
	7	yes	yes	no	7	yes	yes	yes	yes			6	yes	yes	no	6	yes	yes	yes	no			7	yes	yes	no	7	yes	yes	yes	no
	8	yes	yes	no	8	yes	no	no	no			7	no	no	no	7	yes	yes	yes	no			8	no	no	no	8	yes	yes	yes	no
	9	yes	yes	no	9	yes	no	no	no			8	no	no	no	8	yes	yes	yes	no			9	no	no	no	9	yes	yes	yes	no
	10	yes	yes	no	10	yes	no	no	no			9	yes	yes	no	9	yes	yes	yes	no			10	no	no	no	10	yes	yes	yes	no
	11	yes	yes	no	11	yes	no	no	no			10	yes	yes	no	10	yes	yes	yes	no			11	yes	yes	no	11	yes	yes	yes	no
	12	yes	yes	no	12	yes	no	no	yes			11	no	no	no	11	yes	yes	yes	no			12	yes	yes	no	12	yes	yes	yes	no
	13	no	no	no	13	yes	no	no	no			12	yes	yes	no	12	yes	yes	yes	no			13	no	no	no	13	yes	no	no	no
	14	yes	yes	no	14	yes	yes	yes	no			13	yes	yes	no	13	yes	yes	yes	no			14	no	no	no	14	no	no	no	no
	15	yes	yes	no	15	no						14	yes	yes	no	14	yes	yes	yes	no			15	no	no	no	15	yes	no	no	no
					16	yes	no	no				15	yes	yes	no	15	yes	yes	yes	no		3	1	yes	yes	no	1	yes	yes	yes	no
3	1	yes	yes	no	1	yes	yes	no	yes		3	1	no	no	no	1	yes	yes	yes	no			2	yes	yes	no	2	yes	yes	yes	no
	2	yes	yes	no	2	yes	no	no	yes			2	yes	yes	no	2	yes	yes	yes	no			3	no	no	yes	3	yes	yes	yes	no
	3	yes	yes	no	3	yes	yes	yes	no			3	no	no	yes	3	yes	yes	yes	no			4	no	no	no	4	yes	no	no	yes
	4	yes	yes	no	4	yes	no	no	no			4	yes	yes	no	4	yes	yes	yes	no			5	no	no	yes	5	yes	yes	yes	no
	5	yes	yes	no	5	yes	no	no	no			5	yes	yes	no	5	yes	yes	yes	no			6	no	no	no	6	yes	yes	yes	no
	6	yes	yes	no	6	yes	yes	yes	no			6	no	no	yes	6	yes	yes	yes	no			7	yes	yes	no	7	yes	yes	yes	no
	7	yes	yes	no	7	yes	no	no	no			7	yes	yes	no	7	yes	no	no	no			8	no	no	yes	8	yes	yes	yes	no
	8	yes	yes	no	8	yes	no	no	no			8	yes	yes	no	8	yes	yes	yes	no			9	yes	yes	no	9	yes	yes	yes	no
	9	yes	yes	no	9	yes	no	no	no			9	no	no	no	9	no						10	no	no	no	10	yes	yes	yes	no
	10	yes	yes	no	10	yes	yes	yes	no			10	no	no	no	10	yes	yes	yes	no			11	no	no	no	11	yes	yes	yes	no
	11	yes	yes	no	11	yes	no	no	no			11	yes	yes	no	11	yes	yes	yes	no			12	no	no	no	12	yes	yes	yes	no
	12	yes	yes	no	12	yes	no	no	no			12	yes	yes	no	12	yes	no	no	no			13	no	no	no	13	yes	no	no	no
	13	yes	yes	no	13	yes	no	no	no			13	yes	yes	no	13	yes	yes	yes	no			14	yes	yes	no	14	yes	yes	yes	no
	14	yes	yes	no	14	yes	yes	yes	no			14	yes	yes	no	14	yes	yes	yes	no			15	yes	yes	no	15	yes	yes	yes	no
	15	yes	yes	no	15	yes	yes	yes	no			15	no	no	no	15	no
