# Supplementary material for: Reproductive Trade-Offs in Culex pipiens: Effects of CYV Infection and Delayed Mating
Source: Insects. 2025 Mar 1;16(3):252. doi: 10.3390/insects16030252 (PMC11943457; doi:10.3390/insects16030252)
Supplement: Supplementary file 1 [file insects-16-00252-s001.zip › Supplementary Table S5_BCA_Raw data.xlsx]

## Sheet: Tabelle1
CM						CQ
	Concentration µg/ml	all replicates	mean concentration per animal [µg/ml]				Concentration µg/ml	all replicates	mean concentration per animal [µg/ml]
0 dpe Repl.1	804.652	3896.25	97.4064			0 dpe Repl.1	591.69	1834.34	61.1448
0 dpe Repl.2	1038.83					0 dpe Repl.2	610.548
0 dpe Repl.3	1039.5					0 dpe Repl.3	632.105
0 dpe Repl.4	1013.27					3 dpe Repl.1	726.595	2252.81	75.0937
3 dpe Repl.1	807.667	10633.5	265.837			3 dpe Repl.2	725.774
3 dpe Repl.2 I	2482.08					3 dpe Repl.3	800.442
3 dpe Repl.2 II	2185.69					5 dpe Repl.1	490.798	2610.6	87.0198
3 dpe Repl.3 I	2216.23					5 dpe Repl.2	1088.04
3 dpe Repl.3 II	2117.49					5 dpe Repl.3	1031.76
3 dpe Repl.4	824.321
5 dpe Repl.1	813.348	9767.58	244.19
5 dpe Repl.2 I	2001.86
5 dpe Repl.2 II	1933.21
5 dpe Repl.3 I	1890.41
5 dpe Repl.3 II	2293.41
5 dpe Repl.4	835.346
